# Supplementary material for: Confirming the identity of two enigmatic “spiny solanums” (Solanum subgenus Leptostemonum, Solanaceae) collected by Jean-Baptiste Leschenault in Java
Source: PhytoKeys. 2016 Oct 4;(70):97–110. doi: 10.3897/phytokeys.70.9758 (PMC5088705; doi:10.3897/phytokeys.70.9758)
Supplement: XML Treatment for Solanum graciliflorum [file phytokeys.70.9758-treatment1.xml]

<!DOCTYPE tp:taxon-treatment
  PUBLIC "-//TaxonX//DTD Taxonomic Treatment Publishing DTD v0 20100105//EN" "tax-treatment-NSO.dtd">
<tp:taxon-treatment xmlns:tp="http://www.plazi.org/taxpub"><tp:treatment-meta><kwd-group><label>Taxon classification</label><kwd><named-content content-type="kingdom">Plantae</named-content></kwd><kwd><named-content content-type="order">Solanales</named-content></kwd><kwd><named-content content-type="family">Solanaceae</named-content></kwd></kwd-group><mixed-citation publication-type="journal"><person-group><name><surname>Aubriot</surname><given-names>Xavier</given-names></name><name><surname>Loup</surname><given-names>Caroline</given-names></name><name><surname>Knapp</surname><given-names>Sandra</given-names></name></person-group><article-title>Confirming the identity of two enigmatic “spiny solanums” (<tp:taxon-name><tp:taxon-name-part taxon-name-part-type="genus">Solanum</tp:taxon-name-part> <tp:taxon-name-part taxon-name-part-type="infraspecific-rank">subgenus</tp:taxon-name-part> <tp:taxon-name-part taxon-name-part-type="subgenus">Leptostemonum</tp:taxon-name-part></tp:taxon-name>, <tp:taxon-name><tp:taxon-name-part taxon-name-part-type="family">Solanaceae</tp:taxon-name-part></tp:taxon-name>) collected by Jean-Baptiste Leschenault in Java</article-title><source>PhytoKeys</source><day>4</day><month>10</month><year>2016</year><volume>2016</volume><issue>70</issue><fpage>97</fpage><lpage>110</lpage><pub-id pub-id-type="doi">10.3897/phytokeys.70.9758</pub-id></mixed-citation></tp:treatment-meta><tp:nomenclature><tp:taxon-name>
            <tp:taxon-name-part taxon-name-part-type="genus">Solanum</tp:taxon-name-part>
            <tp:taxon-name-part taxon-name-part-type="species">graciliflorum</tp:taxon-name-part>
          </tp:taxon-name><tp:taxon-authority>Dunal, Encycl. [J. Lamarck &amp; al.] Suppl. 3: 763. 1814.</tp:taxon-authority><xref ref-type="fig" rid="F1">Fig. 1a, b</xref><tp:nomenclature-citation-list><tp:nomenclature-citation><tp:taxon-name>
                <tp:taxon-name-part taxon-name-part-type="genus">Solanum</tp:taxon-name-part> <tp:taxon-name-part taxon-name-part-type="species">athroanthum</tp:taxon-name-part></tp:taxon-name><comment>Dunal, Prodr. [A. P. de Candolle] 13(1): 208. 1852. Type. Indonesia. Java: [Prov. Banjinwanyne] “in sylvis prope Sukaradja” [Sukaraja], 1846, <italic>H. Zollinger 2907</italic> (lectotype, designated here: G-DC [G003043306]; isolectotypes: G-DC [G00301684], <named-content xmlns:xlink="http://www.w3.org/1999/xlink" content-type="dwc:institutional_code" xlink:type="simple">BM</named-content> [BM000778325], <named-content xmlns:xlink="http://www.w3.org/1999/xlink" content-type="dwc:institutional_code" xlink:type="simple">MPU</named-content> [MPU012648], P [P00368939, P00368940, P00368941]). </comment></tp:nomenclature-citation></tp:nomenclature-citation-list></tp:nomenclature><tp:treatment-sec sec-type="material" id="SECID0ERPAC"><title>Type.</title><p>Based on an unpublished illustration of Leschenault collection kept in the Node-Véran collection in Montpellier (lectotype, designated here: Service du Patrimoine Historique de l’Université de Montpellier Node-Véran, Sol. Tab. 47 [MPU028534]); Indonesia. East Java: Blambangan [Sumberwaru, Badjulmati], <italic>T. Horsfield s.n.</italic> (epitype, designated here: <named-content xmlns:xlink="http://www.w3.org/1999/xlink" content-type="dwc:institutional_code" xlink:type="simple">BM</named-content> [BM000886121]).</p></tp:treatment-sec><tp:treatment-sec sec-type="description" id="SECID0EGAAE"><title>Description.</title><p>Scandent shrub to 2 m, armed. Young stems terete, brownish grey, very sparsely stellate-pubescent and prickly, the stellate trichomes porrect, sessile to subsessile, the rays (4-)5–8, 0.1–0.25 mm long, the midpoints to 0.15 mm long, the prickles to 7 mm long, to 8 mm wide at base, curved, deltate, laterally flattened, pale yellow, glabrous; bark of older stems dark brownish grey, glabrescent. Sympodial units difoliate, the leaves geminate, usually similar in size. Leaves simple, the blades (4.5-)7–11 cm long, (1.5-)3–5 cm wide, ca. 2 times longer than wide, elliptic to ovate, chartaceous, slightly discolourous; adaxial and abaxial surfaces sparsely to very sparsely stellate-pubescent and usually with at least some prickles, the stellate trichomes porrect, sessile to subsessile, the rays 6–8, 0.1–0.25 mm long, the midpoint to 0.25 mm long, usually as long as the rays, the prickles 0–10(-12) per leaf side, mostly inserted on the midvein, to 9 mm long, to 2 mm wide at base, straight or slightly curved at the tip, awl-shaped, conical, pale yellow, glabrous; major veins 3–4 pairs drying dark; base attenuate to truncate; margins shallowly to deeply lobed, the lobes 1–3 on each side, 0.5–2.5 cm long, broadly deltate, apically rounded, the sinuses extending up to 2/3 of the distance to the midvein; apex rounded to acute; petiole 0.5–1.8 cm long, 1/10–1/6 of the leaf blade length, sparsely stellate-pubescent with porrect, subsessile trichomes denser at the very base, with 0–2 prickles like those of the blades. Inflorescences leaf-opposed or apparently lateral and borne between leaf pairs, 2–4 cm long, unbranched to up to 6 times branched, with 15–50+ flowers; axes sparsely to very sparsely stellate-pubescent, unarmed; peduncle 1–2(-2.5) cm long, with 0–1 prickles like those of the leaves and stems; pedicels 4–7 mm long, erect, articulated at the base, very sparsely stellate-pubescent, unarmed; pedicel scars spaced 1–5 mm apart. Flowers 5-merous, apparently all perfect. Calyx 1.75–2 mm long, campanulate, pubescent with sessile porrect stellate trichomes like those of the stems, unarmed, the lobes 0.25–0.5 mm long, deltate, apically acute. Corolla 0.5–1 cm in diameter, white to pale lilac, stellate, lobed nearly to the base, the lobes 4–5 mm long, ca. 1 mm wide, narrowly deltate to linear, reflexed at anthesis, densely stellate-pubescent abaxially, the trichomes porrect, sessile, the rays 4–6, 0.1–0.2 mm long, the midpoints the same size than the rays or to 0.25 mm long. Stamens slightly unequal; filament tube &lt; 0.5 mm long; free portion of the filaments almost equal, 0.5–1.25 mm long; anthers unequal, three of the five 4.5–5 mm long and two 3–4 mm long, all 0.5–0.75 mm wide, glabrous, connivent, tapering, poricidal at the tips, the pores not lengthening to slits with age. Ovary conical, minutely glandular-puberulent; style ca. 5.5 mm long, slender, curved at the apex, glabrous; stigma capitate, minutely papillate. Fruit a globose berry, 6–50+ per infrutescence, 3–5 mm in diameter, the pericarp shiny, red when mature, glabrous; fruiting pedicels 0.8–1.2 cm long, ca. 0.5 mm in diameter at the base, tapering to a slightly enlarged apex, woody, spreading, unarmed; fruiting calyx lobes slightly expanding to 1.5 mm long, ca. 1/5 the length of the mature fruit, deltate to lanceolate, unarmed. Seeds 6–9 per berry, 3.5–4 mm long, 3–3.5 mm wide, flattened-reniform, orange-brown, the surface minutely pitted, the testal cells pentagonal in outline.</p><fig id="F1" position="float" orientation="portrait"><label>Figure 1.</label><caption><p>
          <bold>A</bold> Lectotype of <italic><tp:taxon-name><tp:taxon-name-part taxon-name-part-type="genus">Solanum</tp:taxon-name-part> <tp:taxon-name-part taxon-name-part-type="species">graciliflorum</tp:taxon-name-part></tp:taxon-name></italic>, illustration <italic>Sol. Tab. 47</italic> [MPU028534] made by T.F. Node-Véran (1773–1852). Reproduced with permission of the Université de Montpellier – Herbier <named-content xmlns:xlink="http://www.w3.org/1999/xlink" content-type="dwc:institutional_code" xlink:type="simple">MPU</named-content> (Service de Patrimoine Historique); copyright Université de Montpellier – Herbier <named-content xmlns:xlink="http://www.w3.org/1999/xlink" content-type="dwc:institutional_code" xlink:type="simple">MPU</named-content> (<named-content xmlns:xlink="http://www.w3.org/1999/xlink" content-type="dwc:institutional_code" xlink:type="simple">SPH</named-content>) <bold>B</bold> Epitype of <italic><tp:taxon-name><tp:taxon-name-part taxon-name-part-type="genus">Solanum</tp:taxon-name-part> <tp:taxon-name-part taxon-name-part-type="species">graciliflorum</tp:taxon-name-part></tp:taxon-name></italic>, <italic>T. Horsfield s.n.</italic> [BM000886121] <bold>C</bold> Lectotype of <italic><tp:taxon-name><tp:taxon-name-part taxon-name-part-type="genus">Solanum</tp:taxon-name-part> <tp:taxon-name-part taxon-name-part-type="species">poka</tp:taxon-name-part></tp:taxon-name></italic>, illustration <italic>Sol. Tab. 55</italic> [MPU028527] made by T.F. Node-Véran (1773-1852). Reproduced with permission of the Université de Montpellier – Herbier <named-content xmlns:xlink="http://www.w3.org/1999/xlink" content-type="dwc:institutional_code" xlink:type="simple">MPU</named-content> (Service de Patrimoine Historique); copyright Université de Montpellier – Herbier <named-content xmlns:xlink="http://www.w3.org/1999/xlink" content-type="dwc:institutional_code" xlink:type="simple">MPU</named-content> (<named-content xmlns:xlink="http://www.w3.org/1999/xlink" content-type="dwc:institutional_code" xlink:type="simple">SPH</named-content>) <bold>D</bold> Epitype of <italic><tp:taxon-name><tp:taxon-name-part taxon-name-part-type="genus">Solanum</tp:taxon-name-part> <tp:taxon-name-part taxon-name-part-type="species">poka</tp:taxon-name-part></tp:taxon-name></italic>, <italic>T. Horsfield s.n.</italic> [BM000886306].</p></caption><graphic xmlns:xlink="http://www.w3.org/1999/xlink" xlink:href="phytokeys-070-097-g001.jpg" position="float" orientation="portrait" xlink:type="simple" id="oo_105158.jpg"/></fig></tp:treatment-sec><tp:treatment-sec sec-type="phenology" id="SECID0E3DAE"><title>Phenology.</title><p>The few known collections were flowering and fruiting between May and August.</p></tp:treatment-sec><tp:treatment-sec sec-type="distribution" id="SECID0EBEAE"><title>Distribution and ecology.</title><p>(Fig. <xref ref-type="fig" rid="F2">2</xref>) Known from the islands of Java, Bali, Sulawesi and Ambon (Indonesia); growing in forest understory; elevation not recorded on any herbarium material we have seen. The records (as <italic><tp:taxon-name><tp:taxon-name-part taxon-name-part-type="genus">Solanum</tp:taxon-name-part> <tp:taxon-name-part taxon-name-part-type="species">athroanthum</tp:taxon-name-part></tp:taxon-name></italic>) from the island of Luzon in the Philippines (<xref ref-type="bibr" rid="B22">Merrill 1912</xref>, <xref ref-type="bibr" rid="B23">Merrill 1923</xref>) are based on misidentifications of specimens of <italic><tp:taxon-name><tp:taxon-name-part taxon-name-part-type="genus">Solanum</tp:taxon-name-part> <tp:taxon-name-part taxon-name-part-type="species">trilobatum</tp:taxon-name-part></tp:taxon-name></italic> L.</p><fig id="F2" position="float" orientation="portrait"><label>Figure 2.</label><caption><p>Distribution of <italic><tp:taxon-name><tp:taxon-name-part taxon-name-part-type="genus">Solanum</tp:taxon-name-part> <tp:taxon-name-part taxon-name-part-type="species">graciliflorum</tp:taxon-name-part></tp:taxon-name></italic> and <italic><tp:taxon-name><tp:taxon-name-part taxon-name-part-type="genus">Solanum</tp:taxon-name-part> <tp:taxon-name-part taxon-name-part-type="species">poka</tp:taxon-name-part></tp:taxon-name></italic> in the Malay Archipelago. Geographical information for these collections can be found in the data supplement to this article (Suppl. material <xref ref-type="supplementary-material" rid="S1">1</xref>).</p></caption><graphic xmlns:xlink="http://www.w3.org/1999/xlink" xlink:href="phytokeys-070-097-g002.jpg" position="float" orientation="portrait" xlink:type="simple" id="oo_105159.jpg"/></fig></tp:treatment-sec><tp:treatment-sec sec-type="Preliminary conservation status" id="SECID0EMGAE"><title>Preliminary conservation status.</title><p>
            <abbrev xmlns:xlink="http://www.w3.org/1999/xlink" id="ABBRID0ESGAE" xlink:type="simple"><def><p> Data Deficient </p></def>(DD)</abbrev>; known only from seven collections, several of which are of uncertain localities. <italic><tp:taxon-name><tp:taxon-name-part taxon-name-part-type="genus">Solanum</tp:taxon-name-part> <tp:taxon-name-part taxon-name-part-type="species">graciliflorum</tp:taxon-name-part></tp:taxon-name></italic> has not been re-collected since the first half of the 20<sup>th</sup> century, indicating it is certainly of conservation concern. Recollection of this species and exploration of the type locality are priorities.</p></tp:treatment-sec><tp:treatment-sec sec-type="material" id="SECID0ELHAE"><title>Specimens examined.</title><p>
            <bold>Indonesia. Bali</bold>: Perepat Agoeng, 21 Jul 1934, <italic>de Voogd 2177</italic> (A); <bold>Gorontalo</bold>: North Celebes, Jun 1875, <italic>Riedel s.n.</italic> (K); <bold>Java</bold>: sin loc., 1802, <italic>Horsfield 15</italic> (K); West Java, Bogor, <italic>Anonymous s.n.</italic> (K); <bold>Malaku</bold>: “Malay Archipelago, Dawalore [Ambon, Dawa-lour]”, Aug 1883, <italic>Riedel s.n.</italic> (K).</p></tp:treatment-sec><tp:treatment-sec sec-type="discussion" id="SECID0EDIAE"><title>Discussion.</title><p>
            <italic><tp:taxon-name><tp:taxon-name-part taxon-name-part-type="genus">Solanum</tp:taxon-name-part> <tp:taxon-name-part taxon-name-part-type="species">graciliflorum</tp:taxon-name-part></tp:taxon-name></italic> is a poorly known species represented by very few collections that presents a combination of morphological features that makes it readily recognisable among tropical Asian spiny solanums. It is superficially similar to <italic><tp:taxon-name><tp:taxon-name-part taxon-name-part-type="genus">Solanum</tp:taxon-name-part> <tp:taxon-name-part taxon-name-part-type="species">cyanocarphium</tp:taxon-name-part></tp:taxon-name></italic> Blume, a sympatric species that is distributed across the Sunda Shelf region, and to <italic><tp:taxon-name><tp:taxon-name-part taxon-name-part-type="genus">Solanum</tp:taxon-name-part> <tp:taxon-name-part taxon-name-part-type="species">retrorsum</tp:taxon-name-part></tp:taxon-name></italic> Elmer, that occurs mainly in the Philippines. <!--PageBreak--><italic><tp:taxon-name><tp:taxon-name-part taxon-name-part-type="genus">Solanum</tp:taxon-name-part> <tp:taxon-name-part taxon-name-part-type="species">graciliflorum</tp:taxon-name-part></tp:taxon-name></italic> can be distinguished from both of them by its much sparser indumentum, stout, deltate stem prickles (rather than slender and awl-shaped), and tiny, delicate flowers (hence the species epithet) that are clustered in dense, many-flowered inflorescences. Molecular data show that <italic><tp:taxon-name><tp:taxon-name-part taxon-name-part-type="genus">Solanum</tp:taxon-name-part> <tp:taxon-name-part taxon-name-part-type="species">cyanocarphium</tp:taxon-name-part></tp:taxon-name></italic> and <italic><tp:taxon-name><tp:taxon-name-part taxon-name-part-type="genus">Solanum</tp:taxon-name-part> <tp:taxon-name-part taxon-name-part-type="species">graciliflorum</tp:taxon-name-part></tp:taxon-name></italic> are not closely related; <italic><tp:taxon-name><tp:taxon-name-part taxon-name-part-type="genus">Solanum</tp:taxon-name-part> <tp:taxon-name-part taxon-name-part-type="species">graciliflorum</tp:taxon-name-part></tp:taxon-name></italic> is nested within the Sahul-Pacific clade while <italic><tp:taxon-name><tp:taxon-name-part taxon-name-part-type="genus">Solanum</tp:taxon-name-part> <tp:taxon-name-part taxon-name-part-type="species">cyanocarphium</tp:taxon-name-part></tp:taxon-name></italic> is an unresolved species of uncertain affinities (see <xref ref-type="bibr" rid="B1">Aubriot et al. 2016</xref>).</p><p>
            <italic><tp:taxon-name><tp:taxon-name-part taxon-name-part-type="genus">Solanum</tp:taxon-name-part> <tp:taxon-name-part taxon-name-part-type="species">graciliflorum</tp:taxon-name-part></tp:taxon-name></italic> is the type of <tp:taxon-name><tp:taxon-name-part taxon-name-part-type="infraspecific-rank">section</tp:taxon-name-part> <tp:taxon-name-part taxon-name-part-type="section">Graciliflorum</tp:taxon-name-part></tp:taxon-name> (Dunal) Seithe, a section partly based on the informal grouping made in <xref ref-type="bibr" rid="B9">Dunal’s (1852)</xref> treatment of <italic><tp:taxon-name><tp:taxon-name-part taxon-name-part-type="genus">Solanum</tp:taxon-name-part></tp:taxon-name></italic> in Candolle’s <italic><tp:taxon-name><tp:taxon-name-part taxon-name-part-type="genus">Prodromus</tp:taxon-name-part></tp:taxon-name></italic>. In <xref ref-type="bibr" rid="B28">Seithe’s (1962)</xref> circumscription, <tp:taxon-name><tp:taxon-name-part taxon-name-part-type="infraspecific-rank">section</tp:taxon-name-part> <tp:taxon-name-part taxon-name-part-type="section">Graciliflorum</tp:taxon-name-part></tp:taxon-name> included 14 species with stellate trichomes and acicular prickles coming from various region of the world (e.g., <italic><tp:taxon-name><tp:taxon-name-part taxon-name-part-type="genus">Solanum</tp:taxon-name-part> <tp:taxon-name-part taxon-name-part-type="species">bahamense</tp:taxon-name-part></tp:taxon-name></italic> L. from the Caribbean archipelago, <italic><tp:taxon-name><tp:taxon-name-part taxon-name-part-type="genus">Solanum</tp:taxon-name-part> <tp:taxon-name-part taxon-name-part-type="species">nienkui</tp:taxon-name-part></tp:taxon-name></italic> Merr. &amp; Chun from Southeast Asia, <italic><tp:taxon-name><tp:taxon-name-part taxon-name-part-type="genus">Solanum</tp:taxon-name-part> <tp:taxon-name-part taxon-name-part-type="species">paniculatum</tp:taxon-name-part></tp:taxon-name></italic> L. from South America, <italic><tp:taxon-name><tp:taxon-name-part taxon-name-part-type="genus">Solanum</tp:taxon-name-part> <tp:taxon-name-part taxon-name-part-type="species">stelligerum</tp:taxon-name-part></tp:taxon-name></italic> Sm. from Australia). <xref ref-type="bibr" rid="B30">Symon (1981</xref>, <xref ref-type="bibr" rid="B31">1985</xref>) extended the circumscription of the section with the addition of 27 additional species (10 from Australia and 17 from New Guinea), expressing at the same time serious doubts about its coherence. Symon’s concerns echoed those expressed in Whalen’s systematic treatment of the spiny solanums (<xref ref-type="bibr" rid="B34">Whalen 1984</xref>). In this first-ever attempt to include spiny solanums into a morphologically based phylogenetic framework, Whalen did not regard <tp:taxon-name><tp:taxon-name-part taxon-name-part-type="infraspecific-rank">section</tp:taxon-name-part> <tp:taxon-name-part taxon-name-part-type="section">Graciliflorum</tp:taxon-name-part></tp:taxon-name> as a natural group and placed members of the section as defined by <xref ref-type="bibr" rid="B28">Seithe (1962)</xref> into several of his informal groups (e.g., <italic><tp:taxon-name><tp:taxon-name-part taxon-name-part-type="genus">Solanum</tp:taxon-name-part> <tp:taxon-name-part taxon-name-part-type="species">bahamense</tp:taxon-name-part></tp:taxon-name></italic> in the ‘<italic><tp:taxon-name><tp:taxon-name-part taxon-name-part-type="genus">Solanum</tp:taxon-name-part> <tp:taxon-name-part taxon-name-part-type="species">bahamense</tp:taxon-name-part></tp:taxon-name></italic> group’, <italic><tp:taxon-name><tp:taxon-name-part taxon-name-part-type="genus">Solanum</tp:taxon-name-part> <tp:taxon-name-part taxon-name-part-type="species">paniculatum</tp:taxon-name-part></tp:taxon-name></italic> in the ‘<italic><tp:taxon-name><tp:taxon-name-part taxon-name-part-type="genus">Solanum</tp:taxon-name-part> <tp:taxon-name-part taxon-name-part-type="species">torvum</tp:taxon-name-part></tp:taxon-name></italic> group’, <italic><tp:taxon-name><tp:taxon-name-part taxon-name-part-type="genus">Solanum</tp:taxon-name-part> <tp:taxon-name-part taxon-name-part-type="species">stelligerum</tp:taxon-name-part></tp:taxon-name></italic> in the ‘<italic><tp:taxon-name><tp:taxon-name-part taxon-name-part-type="genus">Solanum</tp:taxon-name-part> <tp:taxon-name-part taxon-name-part-type="species">ferocissimum</tp:taxon-name-part></tp:taxon-name></italic> group’). With limited sampling and knowledge of Old World taxa, Whalen did not clarify the identity of <italic><tp:taxon-name><tp:taxon-name-part taxon-name-part-type="genus">Solanum</tp:taxon-name-part> <tp:taxon-name-part taxon-name-part-type="species">graciliflorum</tp:taxon-name-part></tp:taxon-name></italic>, the type species of the section, and included it in his ‘Unusual species group’ as a possible synonym of the widespread tropical Asian species <italic><tp:taxon-name><tp:taxon-name-part taxon-name-part-type="genus">Solanum</tp:taxon-name-part> <tp:taxon-name-part taxon-name-part-type="species">violaceum</tp:taxon-name-part></tp:taxon-name></italic> Ortega. He considered <italic><tp:taxon-name><tp:taxon-name-part taxon-name-part-type="genus">Solanum</tp:taxon-name-part> <tp:taxon-name-part taxon-name-part-type="species">athroanthum</tp:taxon-name-part></tp:taxon-name></italic> to be <!--PageBreak-->different from <italic><tp:taxon-name><tp:taxon-name-part taxon-name-part-type="genus">Solanum</tp:taxon-name-part> <tp:taxon-name-part taxon-name-part-type="species">graciliflorum</tp:taxon-name-part></tp:taxon-name></italic>, and placed the former into his ‘<italic><tp:taxon-name><tp:taxon-name-part taxon-name-part-type="genus">Solanum</tp:taxon-name-part> <tp:taxon-name-part taxon-name-part-type="species">dunalianum</tp:taxon-name-part></tp:taxon-name></italic> group’ [= <tp:taxon-name><tp:taxon-name-part taxon-name-part-type="genus">Solanum</tp:taxon-name-part> <tp:taxon-name-part taxon-name-part-type="infraspecific-rank">section</tp:taxon-name-part> <tp:taxon-name-part taxon-name-part-type="section">Dunaliana</tp:taxon-name-part></tp:taxon-name> (Bitter) Symon <italic>pro parte</italic>], a group of 20 species distributed across the Malayan archipelago, Australia and the South Pacific that were characterised by lack of broad-based prickles on mature growth, entire leaves with glabrate abaxial surfaces, inflorescences with tightly spaced hermaphroditic flowers, and juicy red berries (<xref ref-type="bibr" rid="B34">Whalen 1984</xref>). More recently <xref ref-type="bibr" rid="B19">McClelland (2012)</xref> proposed a narrower circumscription of <tp:taxon-name><tp:taxon-name-part taxon-name-part-type="infraspecific-rank">sect.</tp:taxon-name-part> <tp:taxon-name-part taxon-name-part-type="section">Dunaliana</tp:taxon-name-part></tp:taxon-name>, reducing it to six species and excluding <italic><tp:taxon-name><tp:taxon-name-part taxon-name-part-type="genus">Solanum</tp:taxon-name-part> <tp:taxon-name-part taxon-name-part-type="species">graciliflorum</tp:taxon-name-part></tp:taxon-name></italic> (as <italic><tp:taxon-name><tp:taxon-name-part taxon-name-part-type="genus">Solanum</tp:taxon-name-part> <tp:taxon-name-part taxon-name-part-type="species">athroanthum</tp:taxon-name-part></tp:taxon-name></italic>) on the basis of its deeply lobed leaves with prickles on the principal veins and its slightly unequal anthers (versus entire to shallowly lobed non-prickly leaves and always equal anthers for all species he recognized as belonging to <tp:taxon-name><tp:taxon-name-part taxon-name-part-type="infraspecific-rank">sect.</tp:taxon-name-part> <tp:taxon-name-part taxon-name-part-type="section">Dunaliana</tp:taxon-name-part></tp:taxon-name>). Instead he suggested a close relationship between <italic><tp:taxon-name><tp:taxon-name-part taxon-name-part-type="genus">Solanum</tp:taxon-name-part> <tp:taxon-name-part taxon-name-part-type="species">graciliflorum</tp:taxon-name-part></tp:taxon-name></italic> and <italic><tp:taxon-name><tp:taxon-name-part taxon-name-part-type="genus">Solanum</tp:taxon-name-part> <tp:taxon-name-part taxon-name-part-type="species">nienkui</tp:taxon-name-part></tp:taxon-name></italic>, a Southeast Asian species that also displays anisandry. Recent molecular phylogenetic analysis of tropical Asian spiny solanums incorporating representatives of sections <italic><tp:taxon-name><tp:taxon-name-part taxon-name-part-type="genus">Dunaliana</tp:taxon-name-part></tp:taxon-name></italic> and <italic><tp:taxon-name><tp:taxon-name-part taxon-name-part-type="genus">Graciliflorum</tp:taxon-name-part></tp:taxon-name></italic> (including <italic><tp:taxon-name><tp:taxon-name-part taxon-name-part-type="genus">Solanum</tp:taxon-name-part> <tp:taxon-name-part taxon-name-part-type="species">dunalianum</tp:taxon-name-part></tp:taxon-name></italic> Gaudich. and <italic><tp:taxon-name><tp:taxon-name-part taxon-name-part-type="genus">Solanum</tp:taxon-name-part> <tp:taxon-name-part taxon-name-part-type="species">graciliflorum</tp:taxon-name-part></tp:taxon-name></italic>) showed <italic><tp:taxon-name><tp:taxon-name-part taxon-name-part-type="genus">Solanum</tp:taxon-name-part> <tp:taxon-name-part taxon-name-part-type="species">graciliflorum</tp:taxon-name-part></tp:taxon-name></italic> to be sister to the Philippine endemic <italic><tp:taxon-name><tp:taxon-name-part taxon-name-part-type="genus">Solanum</tp:taxon-name-part> <tp:taxon-name-part taxon-name-part-type="species">lianoides</tp:taxon-name-part></tp:taxon-name></italic> Elmer (<xref ref-type="bibr" rid="B1">Aubriot et al. 2016</xref>). Both species are prickly vines, but <italic><tp:taxon-name><tp:taxon-name-part taxon-name-part-type="genus">Solanum</tp:taxon-name-part> <tp:taxon-name-part taxon-name-part-type="species">lianoides</tp:taxon-name-part></tp:taxon-name></italic> differs from <italic><tp:taxon-name><tp:taxon-name-part taxon-name-part-type="genus">Solanum</tp:taxon-name-part> <tp:taxon-name-part taxon-name-part-type="species">graciliflorum</tp:taxon-name-part></tp:taxon-name></italic> by its denser leaf indumentum, entire leaves and larger flowers. Both species are closely related to <italic><tp:taxon-name><tp:taxon-name-part taxon-name-part-type="genus">Solanum</tp:taxon-name-part> <tp:taxon-name-part taxon-name-part-type="species">dunalianum</tp:taxon-name-part></tp:taxon-name></italic> (<xref ref-type="bibr" rid="B1">Aubriot et al. 2016</xref>), a result consistent with <xref ref-type="bibr" rid="B34">Whalen’s (1984)</xref> treatment of <italic><tp:taxon-name><tp:taxon-name-part taxon-name-part-type="genus">Solanum</tp:taxon-name-part> <tp:taxon-name-part taxon-name-part-type="species">graciliflorum</tp:taxon-name-part></tp:taxon-name></italic> (as <italic><tp:taxon-name><tp:taxon-name-part taxon-name-part-type="genus">Solanum</tp:taxon-name-part> <tp:taxon-name-part taxon-name-part-type="species">athroanthum</tp:taxon-name-part></tp:taxon-name></italic>; see <xref ref-type="bibr" rid="B1">Aubriot et al. 2016</xref> for discussion) but not with <xref ref-type="bibr" rid="B19">McClelland’s (2012)</xref> hypothesis of relationships.</p><p>In the protologue Dunal referred to an illustration made by Node-Véran, ‘<italic>Dun. Suppl. 7. Sol. Mss. tab. 4.</italic>’, an orthographic error for ‘<italic>Dun. Suppl. Sol. Mss. tab. 47.</italic>’ according to the sequence of figure numbers and to the caption on the illustration in Montpellier. We were unable to find any herbarium material matching the illustration in either P or <named-content xmlns:xlink="http://www.w3.org/1999/xlink" content-type="dwc:institutional_code" xlink:type="simple">MPU</named-content>, although Dunal later (<xref ref-type="bibr" rid="B8">Dunal 1816</xref>, <xref ref-type="bibr" rid="B9">1852</xref>) cited Leschenault as the collector of the material he had seen. We designate the unpublished illustration of Node-Véran as the lectotype because it is the only extant original material we have identified to date. We have also designated here an epitype specimen that best matches Node-Véran’s illustration, and that corresponds to a collection made in the same geographical area as the lost type specimen (i.e. the island of Java in Indonesia) in order to secure the application of the name (Art. 9.8, <xref ref-type="bibr" rid="B21">McNeill et al. 2012</xref>).</p><p>
            <xref ref-type="bibr" rid="B9">Dunal (1852)</xref> based his description of <italic><tp:taxon-name><tp:taxon-name-part taxon-name-part-type="genus">Solanum</tp:taxon-name-part> <tp:taxon-name-part taxon-name-part-type="species">athroanthum</tp:taxon-name-part></tp:taxon-name></italic> on <italic>Zollinger 2907</italic> in “hb. DC.”. There are two specimens of <italic>Zollinger 2907</italic> in G-DC; we select the more complete of these as the lectotype. The locality data for Zollinger’s collections are often not written on all duplicates; for <italic>Zollinger 2907</italic> locality data are only found on P00368940.</p></tp:treatment-sec><tp:treatment-sec><!--Section generated to contain objects referenced in tp:taxon-treatment.--><supplementary-material xmlns:xlink="http://www.w3.org/1999/xlink" id="S1" position="float" orientation="portrait" xlink:type="simple"><label>Supplementary material 1</label><caption><p>List of collections used in the study with full locality and descriptive notes</p></caption><p>Data type: List of collections in xls format</p><p>Explanation note: Details of the herbarium material examined for this manuscript (including full locality and descriptive notes).</p><media xlink:href="phytokeys-070-097-s001.xlsx" mimetype="application" mime-subtype="vnd.openxmlformats-officedocument.spreadsheetml.sheet" position="float" orientation="portrait" xlink:type="simple" id="oo_105160.xlsx"/><permissions><license xlink:type="simple"><license-p>This dataset is made available under the Open Database License (<ext-link xlink:type="simple" ext-link-type="uri" xlink:href="http://opendatacommons.org/licenses/odbl/1.0/">http://opendatacommons.org/licenses/odbl/1.0/</ext-link>). The Open Database License (ODbL) is a license agreement intended to allow users to freely share, modify, and use this Dataset while maintaining this same freedom for others, provided that the original source and author(s) are credited.</license-p></license></permissions><attrib specific-use="authors">Xavier Aubriot, Caroline Loup, Sandra Knapp</attrib></supplementary-material></tp:treatment-sec><ref-list><ref id="B22"><mixed-citation xmlns:xlink="http://www.w3.org/1999/xlink" xlink:type="simple">
          <person-group><name name-style="western"><surname>Merrill</surname><given-names>ED</given-names></name></person-group> (<year>1912</year>) <source>A Flora of Manila</source>. <publisher-name>Bureau of Printing</publisher-name>, <publisher-loc>Manila</publisher-loc>, <lpage>417</lpage>. doi: <ext-link xlink:type="simple" ext-link-type="doi" xlink:href="10.5962/bhl.title.54449">10.5962/bhl.title.54449</ext-link></mixed-citation></ref><ref id="B23"><mixed-citation xmlns:xlink="http://www.w3.org/1999/xlink" xlink:type="simple">
          <person-group><name name-style="western"><surname>Merrill</surname><given-names>ED</given-names></name></person-group> (<year>1923</year>) <source>An enumeration of Philippine flowering plants</source>. <volume>Vol. 3</volume>. <publisher-name>Bureau of Printing</publisher-name>, <publisher-loc>Manila</publisher-loc>, <lpage>425</lpage>.</mixed-citation></ref><ref id="B1"><mixed-citation xmlns:xlink="http://www.w3.org/1999/xlink" xlink:type="simple">
          <person-group><name name-style="western"><surname>Aubriot</surname><given-names>X</given-names></name><name name-style="western"><surname>Singh</surname><given-names>P</given-names></name><name name-style="western"><surname>Knapp</surname><given-names>S</given-names></name></person-group> (<year>2016</year>) <article-title>Tropical Asian species show the Old World clade of “spiny solanums” (<tp:taxon-name><tp:taxon-name-part taxon-name-part-type="genus">Solanum</tp:taxon-name-part> <tp:taxon-name-part taxon-name-part-type="infraspecific-rank">subgenus</tp:taxon-name-part> <tp:taxon-name-part taxon-name-part-type="subgenus">Leptostemonum</tp:taxon-name-part></tp:taxon-name> Bitter pro parte: <tp:taxon-name><tp:taxon-name-part taxon-name-part-type="family">Solanaceae</tp:taxon-name-part></tp:taxon-name>) is not monophyletic.</article-title> <source>Botanical Journal of the Linnean Society</source> <volume>181</volume>(<issue>2</issue>): <fpage>199</fpage>–<lpage>223</lpage>. doi: <ext-link xlink:type="simple" ext-link-type="doi" xlink:href="10.1111/boj.12412">10.1111/boj.12412</ext-link></mixed-citation></ref><ref id="B9"><mixed-citation xmlns:xlink="http://www.w3.org/1999/xlink" xlink:type="simple">
          <person-group><name name-style="western"><surname>Dunal</surname><given-names>MF</given-names></name></person-group> (<year>1852</year>) <article-title><tp:taxon-name><tp:taxon-name-part taxon-name-part-type="family">Solanaceae</tp:taxon-name-part></tp:taxon-name>.</article-title> In: <person-group><name name-style="western"><surname>Candolle</surname><given-names>AP de</given-names></name></person-group> (<role>Ed.</role>) <source><tp:taxon-name><tp:taxon-name-part taxon-name-part-type="genus">Prodromus</tp:taxon-name-part></tp:taxon-name> Systematis Naturalis Regni Vegetabilis</source>. <volume>V</volume>. <publisher-name>Masson</publisher-name>, <publisher-loc>Paris</publisher-loc>, <volume>13</volume>(<issue>1</issue>): <fpage>1</fpage>–<lpage>690</lpage>.</mixed-citation></ref><ref id="B28"><mixed-citation xmlns:xlink="http://www.w3.org/1999/xlink" xlink:type="simple">
          <person-group><name name-style="western"><surname>Seithe</surname><given-names>A</given-names></name></person-group> (<year>1962</year>) <article-title>Die Haararten der Gattung <italic><tp:taxon-name><tp:taxon-name-part taxon-name-part-type="genus">Solanum</tp:taxon-name-part></tp:taxon-name></italic> L. und ihre taxonomische Verwertung.</article-title> <source>Botanische Jahrbücher für Systematik, Pflanzengeschichte und Pflanzengeographie</source> <volume>81</volume>: <fpage>261</fpage>–<lpage>336</lpage>.</mixed-citation></ref><ref id="B30"><mixed-citation xmlns:xlink="http://www.w3.org/1999/xlink" xlink:type="simple">
          <person-group><name name-style="western"><surname>Symon</surname><given-names>DE</given-names></name></person-group> (<year>1981</year>) <article-title>A revision of the genus <italic><tp:taxon-name><tp:taxon-name-part taxon-name-part-type="genus">Solanum</tp:taxon-name-part></tp:taxon-name></italic> in Australia.</article-title> <source>Journal of the Adelaide Botanical Garden</source> <volume>4</volume>: <fpage>1</fpage>–<lpage>367</lpage>.</mixed-citation></ref><ref id="B31"><mixed-citation xmlns:xlink="http://www.w3.org/1999/xlink" xlink:type="simple">
          <person-group><name name-style="western"><surname>Symon</surname><given-names>DE</given-names></name></person-group> (<year>1985</year>) <article-title>The <tp:taxon-name><tp:taxon-name-part taxon-name-part-type="family">Solanaceae</tp:taxon-name-part></tp:taxon-name> of New Guinea.</article-title> <source>Journal of the Adelaide Botanical Garden</source> <volume>8</volume>: <fpage>1</fpage>–<lpage>171</lpage>.</mixed-citation></ref><ref id="B34"><mixed-citation xmlns:xlink="http://www.w3.org/1999/xlink" xlink:type="simple">
          <person-group><name name-style="western"><surname>Whalen</surname><given-names>MD</given-names></name></person-group> (<year>1984</year>) <article-title>Conspectus of species groups in <tp:taxon-name><tp:taxon-name-part taxon-name-part-type="genus">Solanum</tp:taxon-name-part> <tp:taxon-name-part taxon-name-part-type="infraspecific-rank">subgenus</tp:taxon-name-part> <tp:taxon-name-part taxon-name-part-type="subgenus">Leptostemonum</tp:taxon-name-part></tp:taxon-name>.</article-title> <source>Gentes Herbarum</source> <volume>12</volume>: <fpage>179</fpage>–<lpage>282</lpage>.</mixed-citation></ref><ref id="B19"><mixed-citation xmlns:xlink="http://www.w3.org/1999/xlink" xlink:type="simple">
          <person-group><name name-style="western"><surname>McClelland</surname><given-names>DHR</given-names></name></person-group> (<year>2012</year>) <source>Systematics and taxonomy of <italic><tp:taxon-name><tp:taxon-name-part taxon-name-part-type="genus">Solanum</tp:taxon-name-part></tp:taxon-name></italic> sections <italic><tp:taxon-name><tp:taxon-name-part taxon-name-part-type="section">Dunaliana</tp:taxon-name-part></tp:taxon-name></italic> and <italic><tp:taxon-name><tp:taxon-name-part taxon-name-part-type="section">Irenosolanum</tp:taxon-name-part></tp:taxon-name></italic> (<tp:taxon-name><tp:taxon-name-part taxon-name-part-type="family">Solanaceae</tp:taxon-name-part></tp:taxon-name>)</source>. <comment>PhD Thesis</comment>, <publisher-name>The City University of New York</publisher-name>, <publisher-loc>USA</publisher-loc>.</mixed-citation></ref><ref id="B8"><mixed-citation xmlns:xlink="http://www.w3.org/1999/xlink" xlink:type="simple">
          <person-group><name name-style="western"><surname>Dunal</surname><given-names>MF</given-names></name></person-group> (<year>1816</year>) <source>Solanorum generumque affinium synopsis</source>. <publisher-name>Renaud</publisher-name>, <publisher-loc>Montpellier</publisher-loc>, <fpage>1</fpage>–<lpage>51</lpage>.</mixed-citation></ref><ref id="B21"><mixed-citation xmlns:xlink="http://www.w3.org/1999/xlink" xlink:type="simple">
          <person-group><name name-style="western"><surname>McNeill</surname><given-names>J</given-names></name><name name-style="western"><surname>Barrie</surname><given-names>FR</given-names></name><name name-style="western"><surname>Buck</surname><given-names>WR</given-names></name><name name-style="western"><surname>Demoulin</surname><given-names>V</given-names></name><name name-style="western"><surname>Greuter</surname><given-names>W</given-names></name><name name-style="western"><surname>Hawksworth</surname><given-names>DL</given-names></name><name name-style="western"><surname>Herendeen</surname><given-names>PS</given-names></name><name name-style="western"><surname>Knapp</surname><given-names>S</given-names></name><name name-style="western"><surname>Marhold</surname><given-names>K</given-names></name><name name-style="western"><surname>Prado</surname><given-names>J</given-names></name><name name-style="western"><surname>Prud’homme van Reine</surname><given-names>WF</given-names></name><name name-style="western"><surname>Smith</surname><given-names>GF</given-names></name><name name-style="western"><surname>Wiersema</surname><given-names>JH</given-names></name><name name-style="western"><surname>Turland</surname><given-names>NJ</given-names></name></person-group> (<year>2012</year>) <source>International Code of Nomenclature for algae, fungi, and plants (Melbourne Code): adopted by the Eighteenth International Botanical Congress Melbourne, Australia, July 2011. Regnum Vegetabile 154</source>. <publisher-name>Koelz Scientific Books</publisher-name>, <publisher-loc>Oberreifenberg</publisher-loc>.</mixed-citation></ref></ref-list></tp:taxon-treatment>
