# Supplementary material for: Confirming the identity of two enigmatic “spiny solanums” (Solanum subgenus Leptostemonum, Solanaceae) collected by Jean-Baptiste Leschenault in Java
Source: PhytoKeys. 2016 Oct 4;(70):97–110. doi: 10.3897/phytokeys.70.9758 (PMC5088705; doi:10.3897/phytokeys.70.9758)
Supplement: XML Treatment for Solanum poka [file phytokeys.70.9758-treatment2.xml]

<!DOCTYPE tp:taxon-treatment
  PUBLIC "-//TaxonX//DTD Taxonomic Treatment Publishing DTD v0 20100105//EN" "tax-treatment-NSO.dtd">
<tp:taxon-treatment xmlns:tp="http://www.plazi.org/taxpub"><tp:treatment-meta><kwd-group><label>Taxon classification</label><kwd><named-content content-type="kingdom">Plantae</named-content></kwd><kwd><named-content content-type="order">Solanales</named-content></kwd><kwd><named-content content-type="family">Solanaceae</named-content></kwd></kwd-group><mixed-citation publication-type="journal"><person-group><name><surname>Aubriot</surname><given-names>Xavier</given-names></name><name><surname>Loup</surname><given-names>Caroline</given-names></name><name><surname>Knapp</surname><given-names>Sandra</given-names></name></person-group><article-title>Confirming the identity of two enigmatic “spiny solanums” (<tp:taxon-name><tp:taxon-name-part taxon-name-part-type="genus">Solanum</tp:taxon-name-part> <tp:taxon-name-part taxon-name-part-type="infraspecific-rank">subgenus</tp:taxon-name-part> <tp:taxon-name-part taxon-name-part-type="subgenus">Leptostemonum</tp:taxon-name-part></tp:taxon-name>, <tp:taxon-name><tp:taxon-name-part taxon-name-part-type="family">Solanaceae</tp:taxon-name-part></tp:taxon-name>) collected by Jean-Baptiste Leschenault in Java</article-title><source>PhytoKeys</source><day>4</day><month>10</month><year>2016</year><volume>2016</volume><issue>70</issue><fpage>97</fpage><lpage>110</lpage><pub-id pub-id-type="doi">10.3897/phytokeys.70.9758</pub-id></mixed-citation></tp:treatment-meta><tp:nomenclature><tp:taxon-name>
            <tp:taxon-name-part taxon-name-part-type="genus">Solanum</tp:taxon-name-part>
            <tp:taxon-name-part taxon-name-part-type="species">poka</tp:taxon-name-part>
          </tp:taxon-name><tp:taxon-authority>Dunal, Encycl. [J. Lamarck &amp; al.] Suppl. 3: 768. 1814.</tp:taxon-authority><xref ref-type="fig" rid="F1">Fig. 1c, d</xref><!--PageBreak--><!--PageBreak--><tp:nomenclature-citation-list><tp:nomenclature-citation><tp:taxon-name>
                <tp:taxon-name-part taxon-name-part-type="genus">Solanum</tp:taxon-name-part> <tp:taxon-name-part taxon-name-part-type="species">torvum</tp:taxon-name-part> <tp:taxon-name-part taxon-name-part-type="authority">Sw.</tp:taxon-name-part> <tp:taxon-name-part taxon-name-part-type="infraspecific-rank">var.</tp:taxon-name-part> <tp:taxon-name-part taxon-name-part-type="variety">scabrescens</tp:taxon-name-part></tp:taxon-name><comment>Miq. Fl. Ned. Ind. 2: 648. 1861. Type. Indonesia. Sumatra: sin. loc., <italic>F.W. Junghuhn s.n.</italic> (holotype: L [L0403917]) </comment></tp:nomenclature-citation><!--PageBreak--></tp:nomenclature-citation-list></tp:nomenclature><tp:treatment-sec sec-type="material" id="SECID0EW2AE"><title>Type.</title><p>Based on an unpublished illustration of Leschenault collection kept in the Node-Véran collection in Montpellier (lectotype, designated here: Service du Patrimoine Historique de l’Université de Montpellier, Node-Véran, Sol. Tab. 55 [MPU028527]); Indonesia. Java: sin. loc., <italic>T. Horsfield s.n.</italic> (epitype, designated here: <named-content xmlns:xlink="http://www.w3.org/1999/xlink" content-type="dwc:institutional_code" xlink:type="simple">BM</named-content> [BM000886306]).</p></tp:treatment-sec><tp:treatment-sec sec-type="description" id="SECID0EK3AE"><title>Description.</title><p>Shrubs to 3 m, armed. Young stems terete, black to dark brownish, moderately stellate-pubescent, usually densely prickly distally, sometimes unarmed, the stellate trichomes porrect, sessile or variously stalked, the stalks to 0.2 mm long, the rays (4-)5–8, 0.1–0.25 mm long, the midpoints reduced to globular glands; prickles to 3.5 mm long, to 2.5 mm wide at base, straight, awl-shaped to deltate, conical, pale yellow, glabrescent; bark of older stems brownish gray, sparsely stellate-pubescent. Sympodial units difoliate, the leaves geminate. Leaves simple, the blades 11–24 cm long, 4–13 cm wide, ca. 1.5–3 times longer than wide, elliptic to broadly ovate, chartaceous, slightly discolorous; adaxial surface moderately stellate-pubescent with porrect, sessile and less often variously stalked trichomes, the stalks to 0.1 mm long, the rays 4–8, 0.1–0.4 mm long, the midpoints to 0.25 mm long; abaxial surface moderately stellate-pubescent with trichomes like those of the adaxial surface, but more often stalked; prickles 0–6 per leaf side, to 6 mm long, to 1.5 mm wide at base, straight or slightly curved at the tip, awl-shaped, conical, pale yellow, glabrous; major veins 6–8 pairs drying yellow; base shortly attenuate to truncate; margins entire or shallowly to deeply lobed, the lobes 1–5 on each side, 0.5–5 cm long, rounded to apically acute, the sinuses extending up to 2/3 of the distance to the midvein, deltate; apex acute; petiole 1.5–4 cm long, 1/10–1/5 of the leaf blade length, densely stellate-pubescent with porrect, sessile trichomes like those of the blades, with 0–5 prickles like those of the stems. Inflorescences apparently lateral or leaf opposed, 2–5 cm long, unbranched to up to 2 times branched, with ca. 5–20 flowers, moderately to densely stellate-pubescent, unarmed; peduncle 0.5–1.5 cm long, with 0–1 prickles; pedicels 0.5–1.2 cm long, erect, articulated at the base, densely stellate-pubescent, unarmed; pedicel scars spaced 2–4 mm apart. Flowers 5-merous, apparently all perfect. Calyx 4–7 mm long, campanulate, moderately stellate-pubescent, densely stellate-pubescent on the midvein, unarmed, the lobes 3–5 mm long, the lower part deltate and abruptly constricting to an elongate acumen, the acumen 3/4 the total lobe length, the abaxial surface more or less strongly keeled along the midvein. Corolla 1–2 cm in diameter, white, lobed for ca. 1/2–2/3 of the way to the base, the lobes 5–8 mm long, 2–3.5 mm wide, deltate, spreading at anthesis, densely stellate-pubescent abaxially on parts exposed in bud. Stamens equal; filament tube &lt; 0.5 mm long; free portion of the filaments 0.75–1.5 mm long; anthers 5–6.5 mm long, ca. 0.75 mm wide, connivent, tapering, poricidal at the tips, the pores not lengthening to slits with age. Ovary conical, minutely glandular-puberulent; style 0.6–1 cm long, slender, curved at the apex, with few scattered hairs at the tip; stigma capitate, minutely papillate, stellate-pubescent. Fruit a globose berry, 8–18 per infrutescence, 0.8–1.5 cm in diameter, the pericarp smooth, bluish green when young turning to dark greyish yellow, glabrous; fruiting pedicels 1.2–2.5 cm long, ca. 1–1.5 mm in diameter at the base, ca. 2–3 mm in diameter at the apex, <!--PageBreak-->woody, erect, unarmed; fruiting calyx lobes not expanding. Seeds 100–200 per berry, ca. 1.75–2 mm long, 1.5–1.75 mm wide, flattened reniform, pale yellowish, the surface minutely pitted, the testal cells sinuate in outline.</p></tp:treatment-sec><tp:treatment-sec sec-type="phenology" id="SECID0ES3AE"><title>Phenology.</title><p>Flowering and fruiting throughout the year.</p></tp:treatment-sec><tp:treatment-sec sec-type="distribution" id="SECID0EX3AE"><title>Distribution and ecology.</title><p>(Fig. <xref ref-type="fig" rid="F2">2</xref>) Widely distributed in the Malay Archipelago, from western Sumatra to the Maluku Islands and across Sulawesi, northwards to the Talaud islands; growing in open woodland, forest edges, degraded vegetation, usually on limestone or volcanic rocks; 0–1600 m elevation.</p></tp:treatment-sec><tp:treatment-sec sec-type="Preliminary conservation status" id="SECID0EB4AE"><title>Preliminary conservation status.</title><p>
            <abbrev xmlns:xlink="http://www.w3.org/1999/xlink" id="ABBRID0EH4AE" xlink:type="simple"><def><p> Least Concern </p></def>(LC)</abbrev>; EOO &gt; 100,000 km<sup>2</sup> and AOO &gt; 10,000 m<sup>2</sup> (see <xref ref-type="bibr" rid="B26">Moat 2007</xref> for explanation of measurements). Although the EOO and AOO measurement indicate a status of least concern, the few collections coupled with the profound transformation in lowland Indonesian habitats where <italic><tp:taxon-name><tp:taxon-name-part taxon-name-part-type="genus">Solanum</tp:taxon-name-part> <tp:taxon-name-part taxon-name-part-type="species">poka</tp:taxon-name-part></tp:taxon-name></italic> is found (<xref ref-type="bibr" rid="B18">Margono et al. 2014</xref>) suggest that the species is a priority for recollection and reassessment.</p></tp:treatment-sec><tp:treatment-sec sec-type="material" id="SECID0EG5AE"><title>Specimens examined.</title><p>
            <bold>Indonesia. Central Sulawesi</bold>: Banggai regency, Luwuk District, Bunta Subdistrict, Sumber Agung, Gunung Hek, Sungai Hek, Cabang Tiga, 980 m, 27 Feb 2004, <italic>Hendrian et al. 964</italic> (E, L); Sigi Regency, near the river S of Tongoa, 650 m, 17 Mar 1981, <italic>Johansson et al. 419</italic> (K, L); <bold>Java</bold>: sin. loc., <italic>Horsfield s.n.</italic> (<named-content xmlns:xlink="http://www.w3.org/1999/xlink" content-type="dwc:institutional_code" xlink:type="simple">BM</named-content>); sin. loc., <italic>Horsfield 786</italic> (<named-content xmlns:xlink="http://www.w3.org/1999/xlink" content-type="dwc:institutional_code" xlink:type="simple">BM</named-content>); <bold>Malaku</bold>: Central Maluku Regency, Wae Mamahala, 1330 m, 11 Nov 1937, <italic>Eyma 2166</italic> (A, L); Central Maluku Regency, Seram Utara District, Manusela National Park, along a trail from Wae Puo to Kali, Ili area, south of Sawai, 830–1230 m, 23 Jan 1985, <italic>Kato et al. C-5431</italic> (A, L); East Seram Regency, Bula District, Luman, 15 km south of Bula, 10–20 m, 26 Feb 1985, <italic>Kato et al. C-7942</italic> (L); <bold>North Sulawesi</bold>: Minahasa Regency, Mt. Soputan, 1080 m, 11 Oct 1973, <italic>de Vogel 2504</italic> (L); Minahasa Regency, Tondano, 1840, <italic>Forsten s.n.</italic> (L); Minahasa Regency, 25 Apr 1895, <italic>Koorders 18035B</italic> (L); Minahasa Regency, 20 m, 28 Apr 1895, <italic>Koorders 18037B</italic> (L); Talaud Islands Regency, Pulau Karakelang, bank of Kuala Bahewa, 30 m, 3 May 1926, <italic>Lam 2772</italic> (K, L); <bold>South Sulawesi</bold>: Gowa Regency, Lombasang, 1000 m, 26 May 1921, <italic>Bunnemeyer 11732</italic> (K, L); Gowa Regency, Lombasang, 1100 m, 31 May 1921, <italic>Bunnemeyer 11813A</italic> (L); Bantaeng Regency, Bonthain [Bantaeng], 1500 m, 12 Jun 1921, <italic>Bunnemeyer 12117</italic> (L); Kolaka Regency, Baula, 150 m, 26 Dec 1909, <italic>Elbert 3224</italic> (L); Enrekang Regency, Enrekang District, Latimojong Mts., in valley 3 km. south west of Bunte Tjejeng and south east of Rantelemo, 1490 m, 14 Nov 1969, <italic>Sands 477</italic> (A, E, K); <bold>Timor</bold>: sin loc., 1882, <italic>Forbes 3806</italic> (<named-content xmlns:xlink="http://www.w3.org/1999/xlink" content-type="dwc:institutional_code" xlink:type="simple">BM</named-content>, L); <bold>West Sumatra</bold>: Agam Regency, Mt. Singgalang, 1600 m, 29 May 1918, <italic>Bunnemeyer 2786</italic> (A, L).</p></tp:treatment-sec><tp:treatment-sec sec-type="discussion" id="SECID0EWAAG"><title>Discussion.</title><p>
            <italic><tp:taxon-name><tp:taxon-name-part taxon-name-part-type="genus">Solanum</tp:taxon-name-part> <tp:taxon-name-part taxon-name-part-type="species">poka</tp:taxon-name-part></tp:taxon-name></italic> was long ignored after its first publication (<xref ref-type="bibr" rid="B7">Dunal 1814</xref>). It has not been included in classical floristic treatments of Java (<xref ref-type="bibr" rid="B11">Hasskarl 1848</xref>, Backer 1965, <xref ref-type="bibr" rid="B32">van Steenis et al. 2006</xref>) or Sumatra (<xref ref-type="bibr" rid="B25">Miquel 1862</xref>). It was mentioned by <xref ref-type="bibr" rid="B24">Miquel (1856)</xref> and <xref ref-type="bibr" rid="B15">Koorders (1912)</xref>, but both authors merely repeated Dunal’s original description, without referring to any specimens. In <xref ref-type="bibr" rid="B16">Koorders’s (1918)</xref> botanical report on the flora of northeastern Sulawesi he lists several widespread and common <!--PageBreak-->species (e.g., <italic><tp:taxon-name><tp:taxon-name-part taxon-name-part-type="genus">Solanum</tp:taxon-name-part> <tp:taxon-name-part taxon-name-part-type="species">lycopersicum</tp:taxon-name-part></tp:taxon-name></italic> L., <italic><tp:taxon-name><tp:taxon-name-part taxon-name-part-type="genus">Solanum</tp:taxon-name-part> <tp:taxon-name-part taxon-name-part-type="species">melongena</tp:taxon-name-part></tp:taxon-name></italic> L., <italic><tp:taxon-name><tp:taxon-name-part taxon-name-part-type="genus">Solanum</tp:taxon-name-part> <tp:taxon-name-part taxon-name-part-type="species">torvum</tp:taxon-name-part></tp:taxon-name></italic> Sw., <italic><tp:taxon-name><tp:taxon-name-part taxon-name-part-type="genus">Solanum</tp:taxon-name-part> <tp:taxon-name-part taxon-name-part-type="species">tuberosum</tp:taxon-name-part></tp:taxon-name></italic> L.) as well as two shrubby <italic><tp:taxon-name><tp:taxon-name-part taxon-name-part-type="genus">Solanum</tp:taxon-name-part></tp:taxon-name></italic> species for which he did not provide names (“<tp:taxon-name><tp:taxon-name-part taxon-name-part-type="genus">Solanum</tp:taxon-name-part></tp:taxon-name> spec. A” and “<tp:taxon-name><tp:taxon-name-part taxon-name-part-type="genus">Solanum</tp:taxon-name-part></tp:taxon-name> spec. B”). Two previously undetermined Koorders collections of <italic><tp:taxon-name><tp:taxon-name-part taxon-name-part-type="genus">Solanum</tp:taxon-name-part> <tp:taxon-name-part taxon-name-part-type="species">poka</tp:taxon-name-part></tp:taxon-name></italic> from northeast Sulawesi (Minahasa Regency) in April 1895 (<italic>Koorders 18035B</italic> and <italic>Koorders 18037B</italic>, both L) correspond to <italic><tp:taxon-name><tp:taxon-name-part taxon-name-part-type="genus">Solanum</tp:taxon-name-part> <tp:taxon-name-part taxon-name-part-type="species">poka</tp:taxon-name-part></tp:taxon-name></italic>. It is possible that these two collections correspond to one (or both) of <xref ref-type="bibr" rid="B16">Koorders’ (1918)</xref> unnamed species, but since he provided no descriptions or specific localities this is difficult, if not impossible, to ascertain.</p><p>Based on morphology, <italic><tp:taxon-name><tp:taxon-name-part taxon-name-part-type="genus">Solanum</tp:taxon-name-part> <tp:taxon-name-part taxon-name-part-type="species">poka</tp:taxon-name-part></tp:taxon-name></italic> belongs to the <italic>Torva</italic> clade (sensu <xref ref-type="bibr" rid="B29">Stern et al. 2011</xref>), with its straight prickles, many flowered inflorescences and corollas with abundant interpetalar tissue (see Fig. <xref ref-type="fig" rid="F1">1b</xref>). This hypothesis is corroborated by the molecular data (<xref ref-type="bibr" rid="B1">Aubriot et al. 2016</xref>). <italic><tp:taxon-name><tp:taxon-name-part taxon-name-part-type="genus">Solanum</tp:taxon-name-part> <tp:taxon-name-part taxon-name-part-type="species">poka</tp:taxon-name-part></tp:taxon-name></italic> is sister to a clade composed of four native Old World species (<italic><tp:taxon-name><tp:taxon-name-part taxon-name-part-type="genus">Solanum</tp:taxon-name-part> <tp:taxon-name-part taxon-name-part-type="species">dammerianum</tp:taxon-name-part></tp:taxon-name></italic> Lauterb. &amp; K.Schum, <italic><tp:taxon-name><tp:taxon-name-part taxon-name-part-type="genus">Solanum</tp:taxon-name-part> <tp:taxon-name-part taxon-name-part-type="species">peikuoense</tp:taxon-name-part></tp:taxon-name></italic> S.S.Ying, <italic><tp:taxon-name><tp:taxon-name-part taxon-name-part-type="genus">Solanum</tp:taxon-name-part> <tp:taxon-name-part taxon-name-part-type="species">pseudosaponaceum</tp:taxon-name-part></tp:taxon-name></italic> Blume, <italic><tp:taxon-name><tp:taxon-name-part taxon-name-part-type="genus">Solanum</tp:taxon-name-part> <tp:taxon-name-part taxon-name-part-type="species">torvoideum</tp:taxon-name-part></tp:taxon-name></italic> Merr. &amp; L.M.Perry) with which it forms a strongly supported group, the ‘Old World torvoids’ <italic>sensu</italic> <xref ref-type="bibr" rid="B1">Aubriot et al. (2016)</xref>. Morphologically, <italic><tp:taxon-name><tp:taxon-name-part taxon-name-part-type="genus">Solanum</tp:taxon-name-part> <tp:taxon-name-part taxon-name-part-type="species">poka</tp:taxon-name-part></tp:taxon-name></italic> most closely resembles <italic><tp:taxon-name><tp:taxon-name-part taxon-name-part-type="genus">Solanum</tp:taxon-name-part> <tp:taxon-name-part taxon-name-part-type="species">pseudosaponaceum</tp:taxon-name-part></tp:taxon-name></italic>, a widespread species from Taiwan and southern China to Indonesia, but differs in having denser indumentum on the adaxial leaf surface, more numerous straight prickles on the upper stems, fewer, larger flowers with elongate strongly keeled calyx lobes, and much larger fruits. Flowers of <italic><tp:taxon-name><tp:taxon-name-part taxon-name-part-type="genus">Solanum</tp:taxon-name-part> <tp:taxon-name-part taxon-name-part-type="species">pseudosaponaceum</tp:taxon-name-part></tp:taxon-name></italic> are lilac or purplish-white while those of <italic><tp:taxon-name><tp:taxon-name-part taxon-name-part-type="genus">Solanum</tp:taxon-name-part> <tp:taxon-name-part taxon-name-part-type="species">poka</tp:taxon-name-part></tp:taxon-name></italic> are always described on labels as white.</p><p>In the protologue Dunal referred to an illustration made by Node-Véran, ‘<italic>Dun. Suppl. 7. Sol. Mss. tab. 55</italic>’, but cited no herbarium material. Similarly to the situation of <italic><tp:taxon-name><tp:taxon-name-part taxon-name-part-type="genus">Solanum</tp:taxon-name-part> <tp:taxon-name-part taxon-name-part-type="species">graciliflorum</tp:taxon-name-part></tp:taxon-name></italic>, we were unable to find any herbarium material matching the illustration in either P or <named-content xmlns:xlink="http://www.w3.org/1999/xlink" content-type="dwc:institutional_code" xlink:type="simple">MPU</named-content>, although Dunal later (<xref ref-type="bibr" rid="B8">Dunal 1816</xref>, <xref ref-type="bibr" rid="B9">1852</xref>) cited Leschenault as the collector of the material he had seen. We designate the unpublished illustration of Node-Véran as the lectotype because it is the only extant original material we have identified to date. We designate here an epitype specimen from Java, the cited type locality, (<italic>Horsfield s.n.</italic>, BM000886306) that best matches Node-Véran’s illustration, particularly with respect to the diagnostic characters for <italic><tp:taxon-name><tp:taxon-name-part taxon-name-part-type="genus">Solanum</tp:taxon-name-part> <tp:taxon-name-part taxon-name-part-type="species">poka</tp:taxon-name-part></tp:taxon-name></italic>; leaf shape, prickle shape and calyx lobe morphology.</p><p>We have only seen three specimens of <italic><tp:taxon-name><tp:taxon-name-part taxon-name-part-type="genus">Solanum</tp:taxon-name-part> <tp:taxon-name-part taxon-name-part-type="species">poka</tp:taxon-name-part></tp:taxon-name></italic> from Java, the cited type locality, all collected by Thomas Horsfield, an American physician who collected on Java contemporaneously with Leschenault in the early part of the 19<sup>th</sup> century (<xref ref-type="bibr" rid="B20">McNair 1942</xref>, <xref ref-type="bibr" rid="B33">Van Steenis-Kruseman and Van Steenis 1950</xref>). <italic><tp:taxon-name><tp:taxon-name-part taxon-name-part-type="genus">Solanum</tp:taxon-name-part> <tp:taxon-name-part taxon-name-part-type="species">poka</tp:taxon-name-part></tp:taxon-name></italic> is, however, rather broadly distributed across the Malay Archiplago, with the distribution centred on Sulawesi and the surroundings islands (Malaku Islands, Talaud Islands) (Fig. <xref ref-type="fig" rid="F2">2</xref>). Thorough examination of the extensive holdings in Indonesia (particularly those of the Bogor <named-content xmlns:xlink="http://www.w3.org/1999/xlink" xlink:type="simple" content-type="institution" xlink:href="http://grbio.org/institution/botanical-garden" id="NCID0E6KAG">Botanical Garden</named-content> Herbarium, <named-content xmlns:xlink="http://www.w3.org/1999/xlink" content-type="dwc:institutional_code" xlink:type="simple">BO</named-content>) and, given the historically extensive natural habitat loss recorded for Java (<xref ref-type="bibr" rid="B18">Margono et al. 2014</xref>), additional collecting are both needed to better understand the distribution of <italic><tp:taxon-name><tp:taxon-name-part taxon-name-part-type="genus">Solanum</tp:taxon-name-part> <tp:taxon-name-part taxon-name-part-type="species">poka</tp:taxon-name-part></tp:taxon-name></italic>.</p><p>
            <xref ref-type="bibr" rid="B9">Dunal (1852)</xref> cited the herbarium name ‘<italic><tp:taxon-name><tp:taxon-name-part taxon-name-part-type="genus">Solanum</tp:taxon-name-part> <tp:taxon-name-part taxon-name-part-type="species">quercifolium</tp:taxon-name-part></tp:taxon-name></italic> Banks’ taken from a specimen in <named-content xmlns:xlink="http://www.w3.org/1999/xlink" content-type="dwc:institutional_code" xlink:type="simple">BM</named-content> collected by Joseph Banks in Java as part of his treatment of <italic><tp:taxon-name><tp:taxon-name-part taxon-name-part-type="genus">Solanum</tp:taxon-name-part> <tp:taxon-name-part taxon-name-part-type="species">poka</tp:taxon-name-part></tp:taxon-name></italic>. Examination of this sheet (BM000886238) shows it belongs to <italic><tp:taxon-name><tp:taxon-name-part taxon-name-part-type="genus">Solanum</tp:taxon-name-part> <tp:taxon-name-part taxon-name-part-type="species">pseudosaponaceum</tp:taxon-name-part></tp:taxon-name></italic>.</p><!--PageBreak--></tp:treatment-sec><tp:treatment-sec><!--Section generated to contain objects referenced in tp:taxon-treatment.--><fig id="F1" position="float" orientation="portrait"><label>Figure 1.</label><caption><p>
          <bold>A</bold> Lectotype of <italic><tp:taxon-name><tp:taxon-name-part taxon-name-part-type="genus">Solanum</tp:taxon-name-part> <tp:taxon-name-part taxon-name-part-type="species">graciliflorum</tp:taxon-name-part></tp:taxon-name></italic>, illustration <italic>Sol. Tab. 47</italic> [MPU028534] made by T.F. Node-Véran (1773–1852). Reproduced with permission of the Université de Montpellier – Herbier <named-content xmlns:xlink="http://www.w3.org/1999/xlink" content-type="dwc:institutional_code" xlink:type="simple">MPU</named-content> (Service de Patrimoine Historique); copyright Université de Montpellier – Herbier <named-content xmlns:xlink="http://www.w3.org/1999/xlink" content-type="dwc:institutional_code" xlink:type="simple">MPU</named-content> (<named-content xmlns:xlink="http://www.w3.org/1999/xlink" content-type="dwc:institutional_code" xlink:type="simple">SPH</named-content>) <bold>B</bold> Epitype of <italic><tp:taxon-name><tp:taxon-name-part taxon-name-part-type="genus">Solanum</tp:taxon-name-part> <tp:taxon-name-part taxon-name-part-type="species">graciliflorum</tp:taxon-name-part></tp:taxon-name></italic>, <italic>T. Horsfield s.n.</italic> [BM000886121] <bold>C</bold> Lectotype of <italic><tp:taxon-name><tp:taxon-name-part taxon-name-part-type="genus">Solanum</tp:taxon-name-part> <tp:taxon-name-part taxon-name-part-type="species">poka</tp:taxon-name-part></tp:taxon-name></italic>, illustration <italic>Sol. Tab. 55</italic> [MPU028527] made by T.F. Node-Véran (1773-1852). Reproduced with permission of the Université de Montpellier – Herbier <named-content xmlns:xlink="http://www.w3.org/1999/xlink" content-type="dwc:institutional_code" xlink:type="simple">MPU</named-content> (Service de Patrimoine Historique); copyright Université de Montpellier – Herbier <named-content xmlns:xlink="http://www.w3.org/1999/xlink" content-type="dwc:institutional_code" xlink:type="simple">MPU</named-content> (<named-content xmlns:xlink="http://www.w3.org/1999/xlink" content-type="dwc:institutional_code" xlink:type="simple">SPH</named-content>) <bold>D</bold> Epitype of <italic><tp:taxon-name><tp:taxon-name-part taxon-name-part-type="genus">Solanum</tp:taxon-name-part> <tp:taxon-name-part taxon-name-part-type="species">poka</tp:taxon-name-part></tp:taxon-name></italic>, <italic>T. Horsfield s.n.</italic> [BM000886306].</p></caption><graphic xmlns:xlink="http://www.w3.org/1999/xlink" xlink:href="phytokeys-070-097-g001.jpg" position="float" orientation="portrait" xlink:type="simple" id="oo_105158.jpg"/></fig><fig id="F2" position="float" orientation="portrait"><label>Figure 2.</label><caption><p>Distribution of <italic><tp:taxon-name><tp:taxon-name-part taxon-name-part-type="genus">Solanum</tp:taxon-name-part> <tp:taxon-name-part taxon-name-part-type="species">graciliflorum</tp:taxon-name-part></tp:taxon-name></italic> and <italic><tp:taxon-name><tp:taxon-name-part taxon-name-part-type="genus">Solanum</tp:taxon-name-part> <tp:taxon-name-part taxon-name-part-type="species">poka</tp:taxon-name-part></tp:taxon-name></italic> in the Malay Archipelago. Geographical information for these collections can be found in the data supplement to this article (Suppl. material <xref ref-type="supplementary-material" rid="S1">1</xref>).</p></caption><graphic xmlns:xlink="http://www.w3.org/1999/xlink" xlink:href="phytokeys-070-097-g002.jpg" position="float" orientation="portrait" xlink:type="simple" id="oo_105159.jpg"/></fig><supplementary-material xmlns:xlink="http://www.w3.org/1999/xlink" id="S1" position="float" orientation="portrait" xlink:type="simple"><label>Supplementary material 1</label><caption><p>List of collections used in the study with full locality and descriptive notes</p></caption><p>Data type: List of collections in xls format</p><p>Explanation note: Details of the herbarium material examined for this manuscript (including full locality and descriptive notes).</p><media xlink:href="phytokeys-070-097-s001.xlsx" mimetype="application" mime-subtype="vnd.openxmlformats-officedocument.spreadsheetml.sheet" position="float" orientation="portrait" xlink:type="simple" id="oo_105160.xlsx"/><permissions><license xlink:type="simple"><license-p>This dataset is made available under the Open Database License (<ext-link xlink:type="simple" ext-link-type="uri" xlink:href="http://opendatacommons.org/licenses/odbl/1.0/">http://opendatacommons.org/licenses/odbl/1.0/</ext-link>). The Open Database License (ODbL) is a license agreement intended to allow users to freely share, modify, and use this Dataset while maintaining this same freedom for others, provided that the original source and author(s) are credited.</license-p></license></permissions><attrib specific-use="authors">Xavier Aubriot, Caroline Loup, Sandra Knapp</attrib></supplementary-material></tp:treatment-sec><ref-list><ref id="B26"><mixed-citation xmlns:xlink="http://www.w3.org/1999/xlink" xlink:type="simple">
          <person-group><name name-style="western"><surname>Moat</surname><given-names>J</given-names></name></person-group> (<year>2007</year>) <source>Conservation assessment tools extension for ArcView 3.x, version 1.2. GIS Unit</source>, <publisher-name>Royal Botanic Gardens</publisher-name>, <publisher-loc>Kew</publisher-loc>. Available at <ext-link xlink:type="simple" ext-link-type="uri" xlink:href="http://www.kew.org/gis/projects/cats/catsdoc.pdf">http://www.kew.org/gis/projects/cats/catsdoc.pdf</ext-link></mixed-citation></ref><ref id="B18"><mixed-citation xmlns:xlink="http://www.w3.org/1999/xlink" xlink:type="simple">
          <person-group><name name-style="western"><surname>Margono</surname><given-names>BA</given-names></name><name name-style="western"><surname>Potapov</surname><given-names>PV</given-names></name><name name-style="western"><surname>Turubanova</surname><given-names>S</given-names></name><name name-style="western"><surname>Stolle</surname><given-names>F</given-names></name><name name-style="western"><surname>Hansen</surname><given-names>MC</given-names></name></person-group> (<year>2014</year>) <article-title>Primary forest cover loss in Indonesia over 2000-2012.</article-title> <source>Nature Climate Change</source> <volume>4</volume>: <fpage>1</fpage>–<lpage>6</lpage>. doi: <ext-link xlink:type="simple" ext-link-type="doi" xlink:href="10.1038/NCLIMATE2277">10.1038/NCLIMATE2277</ext-link></mixed-citation></ref><ref id="B7"><mixed-citation xmlns:xlink="http://www.w3.org/1999/xlink" xlink:type="simple">
          <person-group><name name-style="western"><surname>Dunal</surname><given-names>MF</given-names></name></person-group> (<year>1814</year>) <article-title>Morelle, <tp:taxon-name><tp:taxon-name-part taxon-name-part-type="genus">Solanum</tp:taxon-name-part></tp:taxon-name>.</article-title> In: <person-group><name name-style="western"><surname>Poiret</surname><given-names>JLM</given-names></name></person-group> (<role>Ed.</role>) <source>Encyclopédie méthodique. Botanique, Supplément</source>. <publisher-name>H. Agasse</publisher-name>, <publisher-loc>Paris</publisher-loc>, <volume>3</volume>: <fpage>738</fpage>–<lpage>780</lpage>.</mixed-citation></ref><ref id="B11"><mixed-citation xmlns:xlink="http://www.w3.org/1999/xlink" xlink:type="simple">
          <person-group><name name-style="western"><surname>Hasskarl</surname><given-names>JK</given-names></name></person-group> (<year>1848</year>) <source><tp:taxon-name><tp:taxon-name-part taxon-name-part-type="kingdom">Plantae</tp:taxon-name-part></tp:taxon-name> javanicae rariores, adjectis nonnullis exoticis, in Javae hortis cultis descriptae. Berolini, Sumptibus A</source>. <publisher-name>Foerstner</publisher-name>, <fpage>513</fpage>–<lpage>516</lpage>.</mixed-citation></ref><ref id="B32"><mixed-citation xmlns:xlink="http://www.w3.org/1999/xlink" xlink:type="simple">
          <person-group><name name-style="western"><surname>Van Steenis</surname><given-names>CGGJ</given-names></name><name name-style="western"><surname>Hamzah</surname><given-names>A</given-names></name><name name-style="western"><surname>Toha</surname><given-names>M</given-names></name></person-group> (<year>2006</year>) <source>The mountain flora of Java</source>. <edition>2nd edition</edition>. <publisher-name>Brill</publisher-name>, <publisher-loc>Leiden Boston</publisher-loc>, <lpage>51</lpage>.</mixed-citation></ref><ref id="B25"><mixed-citation xmlns:xlink="http://www.w3.org/1999/xlink" xlink:type="simple">
          <person-group><name name-style="western"><surname>Miquel</surname><given-names>FAW</given-names></name></person-group> (<year>1862</year>) <source>Sumatra, zijne plantenwereld en hare voortbrengselen</source>. <publisher-name>CG van der Poster</publisher-name>, <publisher-loc>Amsterdam</publisher-loc>, <fpage>235</fpage>–<lpage>236</lpage>. doi: <ext-link xlink:type="simple" ext-link-type="doi" xlink:href="10.5962/bhl.title.11056">10.5962/bhl.title.11056</ext-link></mixed-citation></ref><ref id="B24"><mixed-citation xmlns:xlink="http://www.w3.org/1999/xlink" xlink:type="simple">
          <person-group><name name-style="western"><surname>Miquel</surname><given-names>FAW</given-names></name></person-group> (<year>1856</year>) <source>Flora indiae batavae</source>. <volume>Vol. 2</volume>. <publisher-loc>Lipsiae apud Frid</publisher-loc>. <publisher-name>Fleischer</publisher-name>, <fpage>636</fpage>–<lpage>657</lpage>.</mixed-citation></ref><ref id="B15"><mixed-citation xmlns:xlink="http://www.w3.org/1999/xlink" xlink:type="simple">
          <person-group><name name-style="western"><surname>Koorders</surname><given-names>DSH</given-names></name></person-group> (<year>1912</year>) <source>Exkursionsflora von Java, umfassend die Blütenpflanzen mit besonderer berücksichtigung der im hochgebirge wildwachsenden arten, im auftrage des niederländischen Kolonialministeriums. Band III (Dikotyledonen, Metachlamydeae)</source>. <publisher-name>Verlag von Gustav Fischer</publisher-name>, <publisher-loc>Jena</publisher-loc>, <fpage>166</fpage>–<lpage>167</lpage>.</mixed-citation></ref><ref id="B16"><mixed-citation xmlns:xlink="http://www.w3.org/1999/xlink" xlink:type="simple">
          <person-group><name name-style="western"><surname>Koorders</surname><given-names>DSH</given-names></name></person-group> (<year>1918</year>) <source>Verslag eener botanische dienstreis door de Minahasa: tevens eerste overzicht der flora van n. o. Celebes uit een wetenschappelijk en praktisch oogpunt</source>. <publisher-name>G. Kolff &amp; Co.</publisher-name>, <publisher-loc>Den Haag</publisher-loc>, <fpage>547</fpage>–<lpage>548</lpage>.</mixed-citation></ref><ref id="B29"><mixed-citation xmlns:xlink="http://www.w3.org/1999/xlink" xlink:type="simple">
          <person-group><name name-style="western"><surname>Stern</surname><given-names>S</given-names></name><name name-style="western"><surname>Agra</surname><given-names>MF</given-names></name><name name-style="western"><surname>Bohs</surname><given-names>L</given-names></name></person-group> (<year>2011</year>) <article-title>Molecular delimitation of clades within New World species of the ‘spiny solanums’ (<tp:taxon-name><tp:taxon-name-part taxon-name-part-type="genus">Solanum</tp:taxon-name-part> <tp:taxon-name-part taxon-name-part-type="infraspecific-rank">subg.</tp:taxon-name-part> <tp:taxon-name-part taxon-name-part-type="subgenus">Leptostemonum</tp:taxon-name-part></tp:taxon-name>).</article-title> <source>Taxon</source> <volume>60</volume>: <fpage>1429</fpage>–<lpage>1441</lpage>.</mixed-citation></ref><ref id="B1"><mixed-citation xmlns:xlink="http://www.w3.org/1999/xlink" xlink:type="simple">
          <person-group><name name-style="western"><surname>Aubriot</surname><given-names>X</given-names></name><name name-style="western"><surname>Singh</surname><given-names>P</given-names></name><name name-style="western"><surname>Knapp</surname><given-names>S</given-names></name></person-group> (<year>2016</year>) <article-title>Tropical Asian species show the Old World clade of “spiny solanums” (<tp:taxon-name><tp:taxon-name-part taxon-name-part-type="genus">Solanum</tp:taxon-name-part> <tp:taxon-name-part taxon-name-part-type="infraspecific-rank">subgenus</tp:taxon-name-part> <tp:taxon-name-part taxon-name-part-type="subgenus">Leptostemonum</tp:taxon-name-part></tp:taxon-name> Bitter pro parte: <tp:taxon-name><tp:taxon-name-part taxon-name-part-type="family">Solanaceae</tp:taxon-name-part></tp:taxon-name>) is not monophyletic.</article-title> <source>Botanical Journal of the Linnean Society</source> <volume>181</volume>(<issue>2</issue>): <fpage>199</fpage>–<lpage>223</lpage>. doi: <ext-link xlink:type="simple" ext-link-type="doi" xlink:href="10.1111/boj.12412">10.1111/boj.12412</ext-link></mixed-citation></ref><ref id="B8"><mixed-citation xmlns:xlink="http://www.w3.org/1999/xlink" xlink:type="simple">
          <person-group><name name-style="western"><surname>Dunal</surname><given-names>MF</given-names></name></person-group> (<year>1816</year>) <source>Solanorum generumque affinium synopsis</source>. <publisher-name>Renaud</publisher-name>, <publisher-loc>Montpellier</publisher-loc>, <fpage>1</fpage>–<lpage>51</lpage>.</mixed-citation></ref><ref id="B9"><mixed-citation xmlns:xlink="http://www.w3.org/1999/xlink" xlink:type="simple">
          <person-group><name name-style="western"><surname>Dunal</surname><given-names>MF</given-names></name></person-group> (<year>1852</year>) <article-title><tp:taxon-name><tp:taxon-name-part taxon-name-part-type="family">Solanaceae</tp:taxon-name-part></tp:taxon-name>.</article-title> In: <person-group><name name-style="western"><surname>Candolle</surname><given-names>AP de</given-names></name></person-group> (<role>Ed.</role>) <source><tp:taxon-name><tp:taxon-name-part taxon-name-part-type="genus">Prodromus</tp:taxon-name-part></tp:taxon-name> Systematis Naturalis Regni Vegetabilis</source>. <volume>V</volume>. <publisher-name>Masson</publisher-name>, <publisher-loc>Paris</publisher-loc>, <volume>13</volume>(<issue>1</issue>): <fpage>1</fpage>–<lpage>690</lpage>.</mixed-citation></ref><ref id="B20"><mixed-citation xmlns:xlink="http://www.w3.org/1999/xlink" xlink:type="simple">
          <person-group><name name-style="western"><surname>McNair</surname><given-names>JB</given-names></name></person-group> (<year>1942</year>) <article-title>Thomas Horsfield - American naturalist and explorer.</article-title> <source>Torreya</source> <volume>42</volume>(<issue>1</issue>): <fpage>1</fpage>–<lpage>9</lpage>.</mixed-citation></ref><ref id="B33"><mixed-citation xmlns:xlink="http://www.w3.org/1999/xlink" xlink:type="simple">
          <person-group><name name-style="western"><surname>Van Steenis-Kruseman</surname><given-names>MJ</given-names></name><name name-style="western"><surname>Van Steenis</surname><given-names>CGGJ</given-names></name></person-group> (<year>1950</year>) <source>Malaysian plant collectors and collections, being a cyclopaedia of botanical exploration in Malaysia and a guide to the concerned literature up to the year 1950</source>. <publisher-name>N.V. Noordhoff-Kolff</publisher-name>, <publisher-loc>Djakarta</publisher-loc>, <volume>1</volume>: <fpage>321</fpage>–<lpage>322</lpage>.</mixed-citation></ref></ref-list></tp:taxon-treatment>
