# Supplementary material for: Confirming the identity of two enigmatic “spiny solanums” (Solanum subgenus Leptostemonum, Solanaceae) collected by Jean-Baptiste Leschenault in Java
Source: PhytoKeys. 2016 Oct 4;(70):97–110. doi: 10.3897/phytokeys.70.9758 (PMC5088705; doi:10.3897/phytokeys.70.9758)
Supplement: Supplementary material 1 — List of collections used in the study with full locality and descriptive notes [file phytokeys-070-097-s001.xlsx]

## Sheet: COLLEXTRACT_02-09-2016_at_17-50
Species	Collectors	Number	Duplicates	Date	Country	Major area	Minor area	Locality	Locality notes	Latitude (decimal degree)	Longitude (decimal degree)	Altitude (meter)	Descriptive notes
Solanum graciliflorum Dunal	Voogd, C.N.A. de	2177	A	21 Jul 1934	Indonesia	Bali		Perepat Agoeng		-8.49018	115.173
Solanum graciliflorum Dunal	Riedel, J.G.F.	s.n.	K	Jun 1875	Indonesia	Gorontalo		sin loc.	North Celebes
Solanum graciliflorum Dunal	Anonymous	s.n.	K		Indonesia	Java	West Java	Bogor		-6.59715	106.806
Solanum graciliflorum Dunal	Horsfield, T.	15	K	1802	Indonesia	Java		sin loc.
Solanum graciliflorum Dunal	Horsfield, T.	s.n.	BM		Indonesia	Java	East Java	Blambangan	Blambangan [Sumberwaru, Badjulmati]	-7.84685	114.316
Solanum graciliflorum Dunal	Zollinger, H.	2907	BM,G-DC,MPU,P	1846	Indonesia	Java	Banjinwanyne	Sukaraja	prope Sukaradja Prov. Banjinwanyne [Sukaraja]	-6.6112	106.847		corolla dilute lilacina
Solanum graciliflorum Dunal	Riedel, J.G.F.	s.n.	K	Aug 1883	Indonesia	Malaku	Ambon	Dawalore	Malay Archipelago	-3.5979	128.089
Solanum poka Dunal	Hendrian, R. et al.	964	E,L	27 Feb 2004	Indonesia	Central Sulawesi	Banggai regency	Cabang Tiga	Central Sulawesi, Luwuk District, Bunta Subdistrict, Sumber Agung, Gunung Hek, Sungai Hek, Cabang Tiga	-1.01956	122.175	980	Shrub, 2 m. Leaves mid green above, light green below. Flower white, with yellow anthers. Fruit dark green. Two plants with different leaves were collected; one has shallowly lobed leaf margins and lacks superficial thorns; the other has pointed lobe
Solanum poka Dunal	Johansson, J.T. et al.	419	K,L	17 Mar 1981	Indonesia	Central Sulawesi	Sigi Regency	River Sof Tongoa	Near the river Sof Tongoa	-1.16667	120.167	650	Shrub 2 m, with brown pubescence. Fruit 1.4x1.2 cm bluish green
Solanum poka Dunal	Horsfield, T.	786	BM		Indonesia	Java		sin loc.
Solanum poka Dunal	Horsfield, T.	s.n.	BM		Indonesia	Java		sin loc.
Solanum poka Dunal	Horsfield, T.	s.n.	BM		Indonesia	Java		sin loc.
Solanum poka Dunal	Eyma, P.J.	2166	A,L	11 Nov 1937	Indonesia	Malaku		Wae Mamahala	Ceram [Seram], Wae Mamahala				Fl. white, fr. green
Solanum poka Dunal	Kato, M. et al.	C-5431	A,L	23 Jan 1985	Indonesia	Malaku	Central Maluku Regency	Manusela National Park	Along a trail from Wae (River) Puo to Kali (Riv.) Ili area, south of Sawai, Kecamatan (District) Seram Utara	-3	129.183	830 - 1230	Frs. green turning to dark grayish yellow
Solanum poka Dunal	Kato, M. et al.	C-7942	L	26 Feb 1985	Indonesia	Malaku	East Seram Regency	Bula	E. Seram: Luman, 15 km south of Bula (sea level), Kecamatan (District) Bula	-3.2	130.533	10 - 20	Shrubby tree up to 2.5 m tall
Solanum poka Dunal	Forsten, E.A.	s.n.	L	1840	Indonesia	North Sulawesi	Minahasa Regency	Tondano	[...] by Tondano	1.30198	124.913
Solanum poka Dunal	Koorders, S.H.	18035B	L	25 Apr 1895	Indonesia	North Sulawesi	Minahasa Regency		Insula Celebes. Provincia Minahassa
Solanum poka Dunal	Koorders, S.H.	18037B	L	28 Apr 1895	Indonesia	North Sulawesi	Minahasa Regency					20
Solanum poka Dunal	Lam, H.J.	2772	K,L	3 May 1926	Indonesia	North Sulawesi	Talaud Islands Regency	Pulau Karakelang	Sangi and Talaud Islands. Talaud, Karakelang; bank of Kuala Bahewa	4.27801	126.723	30	Herb leaves green; calyx green; corolla white; unripe fruit green
Solanum poka Dunal	Vogel, E.F. de	2504	L	11 Oct 1973	Indonesia	North Sulawesi	Minahasa Regency	Mt. Soputan		1.11667	124.75	1080	Solitary shrub 2 m high. Fl. white, anthers yellow. Fr. bluish green, not mature
Solanum poka Dunal	Bunnemeyer, H.A.B.	11732	K,L	26 May 1921	Indonesia	South Sulawesi	Gowa Regency	Lombasang	S.W. Sélèbes. Lombasang	-5.26667	119.833	1000
Solanum poka Dunal	Bunnemeyer, H.A.B.	12117	L	12 Jun 1921	Indonesia	South Sulawesi	Bantaeng Regency	Bantaeng	S.W. Selèbes. G. Bonthain [Bantaeng]	-5.41784	119.928	1500
Solanum poka Dunal	Bunnemeyer, H.A.B.	11813A	L	31 May 1921	Indonesia	South Sulawesi	Gowa Regency	Lombasang		-5.26667	119.833	1100
Solanum poka Dunal	Elbert, J.	3224	L	26 Dec 1909	Indonesia	South Sulawesi	Kolaka Regency	Baula		-4.15618	121.685	150
Solanum poka Dunal	Sands, M.J.S.	477	A,E,K	14 Nov 1969	Indonesia	South Sulawesi	Enrekang Regency	Bunte Tjejeng	Enrekang District; Latimojong Mts.; in valley 3 km. south west of Bunte Tjejeng and south east of Rantelemo	-3.20357	119.99	1490	Small shrub to 3 m. spreading over the river; stems bearing spines; lvs. mid-green above, paler beneath; calyx flushed maroon; petals white; stamens yellow; frts. deep blue-green
Solanum poka Dunal	Junghuhn, F.W.	s.n.	L	Oct	Indonesia	Sumatra			[walder bei Tobing]
Solanum poka Dunal	Forbes, H.O.	3806	BM,L	1882	Indonesia	Timor
Solanum poka Dunal	Bunnemeyer, H.A.B.	2786	A,L	29 May 1918	Indonesia	West Sumatra	Agam Regency	Mt. Singgalang	Mt. Singalang	-0.454213	100.323	1600
